# Supplementary material for: Characteristics of Recurrent Hepatocellular Carcinoma Based on Serum AFP, PIVKA-II, and Genetic Mutations
Source: Medicina (Kaunas). 2026 Mar 10;62(3):508. doi: 10.3390/medicina62030508 (PMC13028399; doi:10.3390/medicina62030508)
Supplement: Supplementary file 1 [file medicina-62-00508-s001.zip]

Archive with 1 entries (1 files):
- medicina-4123327-supplementary.pdf
